# Supplementary material for: Renal Function Recovery Strategies Following Marathon in Amateur Runners
Source: Front Physiol. 2022 Feb 28;13:812237. doi: 10.3389/fphys.2022.812237 (PMC8918951; doi:10.3389/fphys.2022.812237)
Supplement: Supplementary file 2 [file Data_Sheet_1.XLSX]

## Sheet: Data
Subject	Age	Sex	Grupo_Recovery	VT1_ml_kg_min	VT2_ml_kg_min	VO2_max	METs_max	Years_Running	Sessions_per_week	km_per_week	hours_per_week	Marathons_finished	Marathon_per_year	Work_Intensity	Level_of_Study	%BodyFat	Weight	Height	BMI	Marathon_minutes	sCr_SL	sCr_FL	sCr_FL_Dill_Costill	sCr_24h	sCr_48h	sCr_96h	sCr_144h	sCr_192	AKI_NOAKI	GFR_SL	GFR_FL	GFR_FL_Dill_Costill	GFR_24h	GFR_48h	GFR_96h	GFR_144h	GFR_192h	∆_GFR_SL	∆_GFR_FL	∆_GFR_FL_Dill_Costill	∆_GFR_24h	∆_GFR_48h	∆_GFR_96h	∆_GFR_144h	∆_GFR_192h	Red_blood-cells_SL	Haematuria_SL	Red_blood-cells_FL	Haematuria_FL
CRS2016093	39	female	ELLIPTICAL	35.5	37.77	46.39	13.25	6	4	45	4.5	2	1	Low intensity	Undergraduate degree	20.4	56.55	161	21.6	253.58	0.8	1.3	1.27	0.8	0.8	0.8	0.8	0.8	NO AKI	93.169	51.802	51.485	93.169	93.169	93.169	93.169	93.169	0	-0.444	-0.4474	0	0	0	0	0	5-10	Yes	10-20	Yes
CRS2016094	38	female	ELLIPTICAL	32.41	44.14	48.97	13.99	3	5	70	7	1	1	Low intensity	High school graduate	22.5	52.45	154	21.7	213.12	0.8	1.3	1.25	0.7	0.8	0.7	0.7	0.6	NO AKI	93.826	52.167	52.764	110.264	93.826	110.264	110.264	117.476	0	-0.444	-0.4377	0.1751	0	0.1751	0.1751	0.2521	50-100	Yes	>100	Yes
CRS2016097	38	female	ELLIPTICAL	39.93	47.74	55.06	15.73	4	5	55	9	0	0	Low intensity	Undergraduate degree	23	62.2	167	21.7	241.03	0.9	1.4	1.36	0.9	1.1	0.8	0.9	0.8	NO AKI	81.373	47.697	48.818	81.373	63.843	93.826	81.373	93.826	0	-0.4138	-0.4	0	-0.2154	0.1531	0	0.1531	0 Red blood cells	No	>100	Yes
CRS2016101	41	female	ELLIPTICAL	33.31	39.5	46.56	13.3	7	5	70	9	1	1	Medium intensity	School graduate	25.3	63.1	153	26.5	243.37	0.8			0.8	0.8	1.4	0.9	0.7		91.869			91.869	91.869	46.702	79.676	107.965	0			0	0	-0.4917	-0.1327	0.1752	20-50	Yes	0 Red blood cells	No
CRS2016002	41	male	ELLIPTICAL	52.54	58.3	66.83	19.09	9	6	45	3	4	1	Low intensity	Undergraduate degree	8.9	60.75	164	21.8	192.35	1	1.2	1.18	1	1.1	1	1.3	0.9	AKI 1	70.146	56.27	61.348	70.146	62.512	70.146	51.08	97.37	0	-0.1979	-0.1254	0	-0.1089	0	-0.2718	0.388	0 Red blood cells	No	0 Red blood cells	No
CRS2016005	35	male	ELLIPTICAL	42.5	52.52	60.97	17.42	3	5	75	9	5	2	High intensity	Undergraduate degree	10.4	57.95	171	19	179.05	0.8	1.2	1.18	0.8	0.8	0.8	0.8	0.7	NO AKI	106.599	58.692	57.736	106.599	106.599	106.599	106.599	112.612	0	-0.4494	-0.4583	0	0	0	0	0.0564	0 Red blood cells	No	0 Red blood cells	No
CRS2016007	43	male	ELLIPTICAL	45.89	54.19	59.25	16.93	10	4	50	5	3	1	Low intensity	Undergraduate degree	10.3	64.45	172	21.1	201.08	0.9	1.2	1.16	0.9	1	0.9	1	1	AKI 1	96.011	55.485	59.634	96.011	69.168	96.011	69.168	69.168	0	-0.422	-0.3789	0	-0.2796	0	-0.2796	-0.2796	0 Red blood cells	No	20-50	Yes
CRS2016011	44	male	ELLIPTICAL	35.72	43.35	54.37	15.53	4	5	80	8	1	1	Medium intensity	Undergraduate degree	5.9	76.6	189	21.2	188.77	1	1.4	1.4	1	1.3	1.1	1.3	1.1	NO AKI	68.684	45.728	48.608	68.684	50.014	61.208	50.014	61.208	0	-0.3342	-0.2922	0	-0.2718	-0.1088	-0.2718	-0.1088	0 Red blood cells	No	0 Red blood cells	No
CRS2016013	32	male	ELLIPTICAL	42.16	50.74	63.01	18.00	10	7	80	9	1	1	Low intensity	Undergraduate degree	10.3	69.7	170	23.4	202.27	1	1.3	1.29		1	0.8	1.2	0.9	AKI 1	74.724	54.413	54.406		74.724	108.869	59.942	103.724	0	-0.2718	-0.2718		0	0.457	-0.1978	0.3881	0 Red blood cells	No	0 Red blood cells	No
CRS2016025	38	male	ELLIPTICAL	36.1	43.84	51.45	14.7	1	5	55	5	2	2	Low intensity	Undergraduate degree	14	82.1	189	22.3	205.07	0.8	1.7	1.65	1	1.1	0.8	1.1	0.8	AKI 2	104.376	37.718	40.132	71.64	63.843	104.376	63.843	104.376	0	-0.6386	-0.6155	-0.3137	-0.3884	0	-0.3884	0	0 Red blood cells	No	isolated	No
CRS2016035	35	male	ELLIPTICAL	36.89	46.17	55.78	15.94	8	5	75	6	6	1	Low intensity	Undergraduate degree	13.9	72.3	172	24.7	228.82	1.1	1.5	1.51	1	1.1	1.2	1	1	NO AKI	65.203	44.814	43.887	73.166	65.203	58.692	73.166	73.166	0	-0.3127	-0.3268	0.1222	0	-0.0998	0.1222	0.1222	0 Red blood cells	No	0 Red blood cells	No
CRS2016038	34	male	ELLIPTICAL	38.38	49.3	53.04	15.15	6	5	50	7	12	1	High intensity	High school graduate	21.4	85.15	184	24.5	232.8	1.1	1.3	1.27	1.2	1.2	1.1	1.4	0.9	AKI 1	65.662	53.654	54.799	59.106	59.106	65.662	49.056	102.277	0	-0.1829	-0.1654	-0.0998	-0.0998	0	-0.2528	0.5577	0 Red blood cells	No	20-50	Yes
CRS2016042	30	male	ELLIPTICAL	41.21	46.62	53.84	15.38	3	5	60	12	3	2	Low intensity	Undergraduate degree	17.6	81.35	178	25.2	235.4	0.8	1	0.97	1.1	0.9	1.1	0.8	0.8	AKI 1	110.409	75.782	72.915	67.534	105.192	67.534	110.409	110.409	0	-0.3136	-0.3396	-0.3884	-0.0473	-0.3884	0	0	isolated	No	20-50	Yes
CRS2016043	34	male	ELLIPTICAL	41.11	48.09	59.43	16.98	2	5	65	7	1	1	Low intensity	High school graduate	11.9	69.2	172	22.5	211.4	0.8	1.2	1.18	0.9	1.1	0.8	0.9	0.8	NO AKI	107.35	59.106	60.602	102.277	65.662	107.35	102.277	107.35	0	-0.4494	-0.4355	-0.0472	-0.3884	0	-0.0472	0	0 Red blood cells	No	isolated	No
CRS2016045	37	male	ELLIPTICAL	39.96	42.67	50.92	14.55	3	4	60	8	3	1	Low intensity	Undergraduate degree	15.2	75.6	177	23.6	209.08	1	1.1	1.07	0.9	1	0.9	0.9	1.1	AKI 1	72.145	64.293	63.867	100.144	72.145	100.144	100.144	64.293	0	-0.1089	-0.1148	0.3879	0	0.3879	0.3879	-0.1089	0 Red blood cells	No	isolated	No
CRS2016052	35	male	ELLIPTICAL	32.04	39.3	47.38	13.54	8	6	70	16	2	1	High intensity	Undergraduate degree	24	92.05	183	26.8	245.52	0.9	1.1	1.09	1	1	1.2	0.9	0.9	AKI 1	101.561	65.203	65.119	73.166	73.166	58.692	101.561	101.561	0	-0.358	-0.3588	-0.2795	-0.2795	-0.4221	0	0	0 Red blood cells	No	10-20	Yes
CRS2016054	41	male	ELLIPTICAL	35.85	43.22	48.79	13.94	10	5	80	8	3	1	Low intensity	Undergraduate degree	21.5	81.95	180	25	217.97	0.9	1.3	1.3	0.9	1	1.1	1	1	NO AKI	97.37	51.08	52.195	97.37	70.146	62.512	70.146	70.146	0	-0.4754	-0.4639	0	-0.2796	-0.358	-0.2796	-0.2796	0 Red blood cells	No	0 Red blood cells	No
CRS2016069	42	male	ELLIPTICAL	39.42	44.25	53.36	15.25	10	5	60	12	9	1	Low intensity	Undergraduate degree	15.4	78.25	175	24.8	207.55	0.9	1.1	1.1	0.9	1	1	0.9	0.9	AKI 1	96.688	62.074	62.07	96.688	69.655	69.655	96.688	96.688	0	-0.3581	-0.3581	0	-0.2796	-0.2796	0	0	0 Red blood cells	No	0 Red blood cells	No
CRS2016072	37	male	ELLIPTICAL	35.05	45.76	56.89	16.25	2	5	55	6	2	1	Low intensity	Professional certicate	14.9	75.85	178	23.2	200.67	0.9	1.4	1.36	1.1	1.1	0.9	0.9	1.2	NO AKI	100.144	48.033	49.278	64.293	64.293	100.144	100.144	57.873	0	-0.5204	-0.5079	-0.358	-0.358	0	0	-0.4221	isolated	No	20-50/10/2021	Yes
CRS2016078	38	male	ELLIPTICAL	36.73	43.52	53.78	15.37	7	5	70	7	1	1	Medium intensity	High school graduate	14.6	82.6	182	24.8	221.07	1.2	1.6	1.59	1.2	1.2	1.1	1.1	1.1	NO AKI	57.468	40.586	40.155	57.468	57.468	63.843	63.843	63.843	0	-0.2937	-0.3012	0	0	0.1108	0.1108	0.1108	0 Red blood cells	No	0 Red blood cells	No
CRS2016087	43	male	ELLIPTICAL	38.95	44.12	49.33	14.09	6	5	60	7	7	2	Medium intensity	High school graduate	15.8	73.66	172	24.9	216.13	0.9			1	1	1.1	1	1		96.011			69.168	69.168	61.64	69.168	69.168	0			-0.2796	-0.2796	-0.358	-0.2796	-0.2796	0 Red blood cells	No	0 Red blood cells	No
CRS2016105	38	male	ELLIPTICAL	34.88	44.05	51.77	14.79							Low intensity		20.7	87.2	179	26.5	214.63	0.9	1.2	1.15	0.8	0.9	1.2	0.8	0.8	AKI 1	99.443	57.468	59.559	104.376	99.443	57.468	104.376	104.376	0	-0.4221	-0.401	0.0497	0	-0.4221	0.0497	0.0497	0 Red blood cells	No	isolated	No
CRS2016080	37	female	REST	31.08	42.16	45.56	13.02	6	5	60	9	1	0	Low intensity	Undergraduate degree	15.8	60.9	162	22.9	249.57	0.8	1.1	1.09	0.7	0.8	0.8	0.8	0.8	AKI 1	94.487	64.293	62.44	111.041	94.487	94.487	94.487	94.487	0	-0.3196	-0.3392	0.1752	0	0	0	0	isolated	No	isolated	No
CRS2016082	41	female	REST	40.65	52.67	55.92	15.98	5	4	60	7	1	1	Low intensity	Professional certicate	11.3	54.15	166	19	235.58	0.7	1.2	1.18	0.8	0.8	0.8	0.7	0.8	NO AKI	107.965	56.27	56.84	91.869	91.869	91.869	107.965	91.869	0	-0.4788	-0.4736	-0.1491	-0.1491	-0.1491	0	-0.1491	20-50	Yes	20-50	Yes
CRS2016084	35	female	REST	34.15	40.37	46.6	13.31	6	4	60	5	3	1	Medium intensity	Undergraduate degree	17.6	55.85	170	18.7	220.6	0.8	1	1	0.7	0.9	0.7	0.7	0.8	AKI 1	95.824	73.166	71.945	112.612	83.106	112.612	112.612	95.824	0	-0.2364	-0.2491	0.1752	-0.1326	0.1752	0.1752	0	isolated	No	isolated	No
CRS2016088	33	female	REST	32.71	40.68	47.32	13.52	8	4	45	6	2	1	Medium intensity	Undergraduate degree	21.6	56.7	163	20.4	212.98	0.8	0.8	0.81	0.7	0.8	0.7	0.7	0.6	AKI 1	97.18	97.18	92.182	114.206	97.18	114.206	114.206	121.675	0	0	-0.0515	0.1752	0	0.1752	0.1752	0.2521	20-50	Yes	20-50	Yes
CRS2016092	39	female	REST	29.63	36.16	43.00	12.29	4	3	50	4	2	1	Low intensity	Undergraduate degree	23.1	54.95	157	21.7	274.58	0.8	0.9	0.92	0.9	0.9	0.8	0.7	0.8	AKI 1	93.169	80.803	79.691	80.803	80.803	93.169	109.492	93.169	0	-0.1328	-0.1447	-0.1328	-0.1328	0	0.1752	0	0 Red blood cells	No	isolated	No
CRS2016096	43	female	REST	42.64	46.78	49.93	14.27	8	4	70	6	2	2	Low intensity	Undergraduate degree	23.2	60.05	165	22.1	224.43	0.9	1.7	1.68	1	0.8	0.8	0.9	0.8	NO AKI	78.564	36.416	38.267	69.168	90.587	90.587	78.564	90.587	0	-0.5364	-0.5129	-0.1195	0.1531	0.1531	0	0.1531	20-50	Yes	0 Red blood cells	No
CRS2016006	38	male	REST	37.26	42.17	49.08	14.02	8	5	70	7	0	0	Medium intensity	School graduate	14.5	71.8	172	23.8	222.95	0.9	1.2	1.17	0.8	0.9	0.9	0.8	0.8	AKI 1	99.443	57.468	57.404	104.376	99.443	99.443	104.376	104.376	0	-0.4221	-0.4228	0.0497	0	0	0.0497	0.0497	0 Red blood cells	No	20-50	Yes
CRS2016010	41	male	REST	31.49	42.4	49.35	14.1	3	4	60	8	2	1	High intensity	Undergraduate degree	14	79.15	188	21.4	245.42	0.9	1.2	1.17	0.8	1.1	0.9	0.9	0.8	AKI 1	97.37	56.27	59.856	102.199	62.512	97.37	97.37	102.199	0	-0.4221	-0.3852	0.0496	-0.358	0	0	0.0496	0 Red blood cells	No	20-50	Yes
CRS2016018	41	male	REST	33.29	43.95	55.37	15.82	5	5	50	8	4	1	Low intensity	Undergraduate degree	12.5	67.45	176	21.4	230.63	0.9	1.2	1.17	1	1	0.9	0.9	0.9	AKI 1	97.37	56.27	60.451	70.146	70.146	97.37	97.37	97.37	0	-0.4221	-0.3792	-0.2796	-0.2796	0	0	0	0 Red blood cells	No	0 Red blood cells	No
CRS2016020	40	male	REST	43.91	51.69	63.13	18.04	6	6	85	9	1	0	Low intensity	High school graduate	15	69.35	178	22.3	188.73	1	1.4	1.34	1	1.1	1.3	0.9	1.2	NO AKI	70.641	47.031	49.478	70.641	62.952	51.44	98.056	56.666	0	-0.3342	-0.2995	0	-0.1089	-0.2718	0.3882	-0.1978	0 Red blood cells	No	isolated	No
CRS2016021	44	male	REST	32.67	39.84	54.99	15.71	5	4	40	4	3	1	Low intensity	Undergraduate degree	17.1	69.85	176	22.1	214.55	1.1	1.8	1.76	1	1.1	1	1	0.9	NO AKI	61.208	33.746	35.664	68.684	61.208	68.684	68.684	95.339	0	-0.4486	-0.4174	0.122	0	0.122	0.122	0.5576	0 Red blood cells	No	0 Red blood cells	No
CRS2016024	43	male	REST	41.5	51.11	64.51	18.43	10	6	80	8	1	0	Low intensity	Undergraduate degree	11.2	72.95	180	22.5	179.6	1.1	1.6	1.61	1	1	0.9	0.9	1	NO AKI	61.64	39.185	39.049	69.168	69.168	96.011	96.011	69.168	0	-0.3642	-0.3665	0.1222	0.1222	0.5576	0.5576	0.1222	0 Red blood cells	No	0 Red blood cells	No
CRS2016026	40	male	REST	31.1	40.98	48.79	13.94	10	5	65	6	9	1	Low intensity	Undergraduate degree	9.2	65.6	171	22.3	189.42	1	1.6	1.58	1	1	1	1	1	NO AKI	70.641	40.02	40.825	70.641	70.641	70.641	70.641	70.641	0	-0.4335	-0.422	0	0	0	0	0	0 Red blood cells	No	50-100	Yes
CRS2016027	40	male	REST	41.75	44.84	64.28	18.37	6	6	80	12	6	1	Medium intensity	Undergraduate degree	12.2	71.2	177	22.3	181.65	1.2	1.4	1.38	0.9	0.9	1.1	1	0.9	AKI 1	56.666	47.031	48.247	98.056	98.056	62.952	70.641	98.056	0	-0.1701	-0.1486	0.7304	0.7304	0.1108	0.2465	0.7304	0 Red blood cells	No	0 Red blood cells	No
CRS2016029	42	male	REST	36.27	44.36	50.5	14.43	2	5	70	8	1	1	Low intensity	Undergraduate degree	14.3	73.3	179	22.9	206.52	0.9	1.4	1.42	1	1	0.9	0.9	0.9	NO AKI	96.688	46.375	46.145	69.655	69.655	96.688	96.688	96.688	0	-0.5203	-0.5227	-0.2796	-0.2796	0	0	0	0 Red blood cells	No	isolated	No
CRS2016031	37	male	REST	39.62	47.49	59.28	16.94	2	5	70	6	1	1	Medium intensity	School graduate	9.2	69.35	172	23.1	221.93	1.1	1.1	1.07	0.9	1.1	0.9	0.8	1	AKI 1	64.293	64.293	67.871	100.144	64.293	100.144	105.111	72.145	0	0	0.0557	0.5576	0	0.5576	0.6349	0.1223	0 Red blood cells	No	0 Red blood cells	No
CRS2016039	35	male	REST	41.29	52.12	57.57	16.45	6	6	80	8	2	1	High intensity	High school graduate	17.5	82.9	186	23.7	202.43	0.8	1.4	1.37	0.8	1.2	0.8	0.7	0.8	NO AKI	106.599	48.713	50.59	106.599	58.692	106.599	112.612	106.599	0	-0.5431	-0.5254	0	-0.4494	0	0.0564	0	0 Red blood cells	No	20-50	Yes
CRS2016048	40	male	REST	33.83	43.04	51.01	14.57	4	4	75	7	1	1	Medium intensity	Undergraduate degree	18	84.25	176	26.7	235.97	1.1	1.4	1.37	1.2	1.1	1.1	1.1	1.2	AKI 1	62.952	47.031	49.993	56.666	62.952	62.952	62.952	56.666	0	-0.2529	-0.2059	-0.0998	0	0	0	-0.0998	0 Red blood cells	No	20-50	Yes
CRS2016051	42	male	REST	29.22	40.03	50.08	14.31	3	4	50	5	1	1	Low intensity	Undergraduate degree	19.1	78	178	24.3	221.65	0.9	1.2	1.2	1	0.9	1.1	0.9	0.8	AKI 1	96.688	55.876	58.307	69.655	96.688	62.074	96.688	101.484	0	-0.4221	-0.3969	-0.2796	0	-0.3581	0	0.0495	0 Red blood cells	No	isolated	No
CRS2016053	39	male	REST	35.92	44.18	50.51	14.43	5	5	60	10	3	1	Medium intensity	Undergraduate degree	18.4	73.92	173	24.7	212.63	1.2	1.3	1.38	1	1.1	1.1	1	0.9	AKI 1	57.066	51.802	48.045	71.139	63.396	63.396	71.139	98.747	0	-0.0923	-0.1581	0.2465	0.1109	0.1109	0.2465	0.7303	0 Red blood cells	No	0 Red blood cells	No
CRS2016055	39	male	REST	41.6	45.24	51.38	14.68	8	6	90	8	6	1	Low intensity	Undergraduate degree	10.1	63.2	174	21	189.37	0.9	1.2	1.19	0.8	0.9	0.8	0.9	0.7	AKI 1	98.747	57.066	57.052	103.645	98.747	103.645	98.747	109.492	0	-0.4221	-0.4223	0.0496	0	0.0496	0	0.1088	0 Red blood cells	No	isolated	No
CRS2016057	34	male	REST	36.14	42.67	53.63	15.32	3	5	60	10	3	1	Medium intensity	Professional certicate	16.4	67.1	162	24.4	223.53	1.1	1.2	1.18	1.1	1.1	1	1	1	AKI 1	65.662	59.106	57.343	65.662	65.662	73.682	73.682	73.682	0	-0.0998	-0.1267	0	0	0.1221	0.1221	0.1221	0 Red blood cells	No	0 Red blood cells	No
CRS2016059	33	male	REST	44.35	55.57	59.48	16.99	3	6	70	9	1	1	Low intensity	Undergraduate degree	15.8	81.8	173	26.3	200.97	0.7	1.4	1.35	1.1	0.9	0.9	1.1	0.9	NO AKI	114.206	49.402	47.65	66.125	102.998	102.998	66.125	102.998	0	-0.5675	-0.5828	-0.421	-0.0982	-0.0982	-0.421	-0.0982	0 Red blood cells	No	0 Red blood cells	No
CRS2016062	40	male	REST	36.25	47.56	58.58	16.74	4	6	45	4.5	1	1	Low intensity	Undergraduate degree	14.5	69.5	176	22.1	219.37	0.9	1.6	1.56	0.9	0.8	0.9	0.9	0.9	NO AKI	98.056	40.02	42.066	98.056	102.92	98.056	98.056	98.056	0	-0.5919	-0.571	0	0.0496	0	0	0	0 Red blood cells	No	0 Red blood cells	No
CRS2016063	35	male	REST	41.47	46.93	57.01	16.29	8	5	60	7	1	1	Medium intensity	Undergraduate degree	14.7	85.8	188	23.6	194.97	1	1.5	1.48	0.9	1	0.9	0.9	0.8	NO AKI	73.166	44.814	45.748	101.561	73.166	101.561	101.561	106.599	0	-0.3876	-0.3747	0.388	0	0.388	0.388	0.4569	0 Red blood cells	No	50-100	Yes
CRS2016064	36	male	REST	43.99	52.84	68.68	19.62	4	5	60	5	1	1	Medium intensity	Professional certicate	11	70.2	175	22.3	212.78	0.7	1.1	1.11	0.8	0.8	1.2	0.8	0.9	NO AKI	111.824	64.746	62.163	105.852	105.852	58.281	105.852	100.85	0	-0.4209	-0.4441	-0.0534	-0.0534	-0.4788	-0.0534	-0.0981	0 Red blood cells	No	isolated	No
CRS2016068	40	male	REST	34.65	42.26	54.82	15.66	10	5	80	9	10	1	Low intensity	Undergraduate degree	10.2	73.35	174	23.4	188.9	1	1.4	1.37	0.8	0.9	0.9	0.8	1	NO AKI	70.641	47.031	48.576	102.92	98.056	98.056	102.92	70.641	0	-0.3342	-0.3123	0.457	0.3882	0.3882	0.457	0	0 Red blood cells	No	20-50	Yes
CRS2016073	43	male	REST	36.44	45.81	55.76	15.93	4	5	65	5	2	1	Low intensity	Undergraduate degree	16.2	78.15	177	24.7	202	1	1.3	1.27	0.8	0.9	0.8	0.8	1	AKI 1	69.168	50.367	51.618	100.773	96.011	100.773	100.773	69.168	0	-0.2718	-0.2537	0.4568	0.388	0.4568	0.4568	0	0 Red blood cells	No	0 Red blood cells	No
CRS2016076	41	male	REST	39.98	42.07	50.39	14.4	8	4	70	10	5	1	Medium intensity	High school graduate	13	86.9	188	24	221.35	0.8	1.1	1.07	0.9	1.1	0.8	0.8	0.8	AKI 1	102.199	62.512	67.488	97.37	62.512	102.199	102.199	102.199	0	-0.3884	-0.3396	-0.0473	-0.3884	0	0	0	0 Red blood cells	No	isolated	No
CRS2016081	44	male	REST	39.35	43.79	50.22	14.35	8	4	60	7	6	1	Low intensity	High school graduate	10	74.65	185	21.4	236.37	1.2	2	1.96	1.2	1.3	1.2	1.1	1.2	NO AKI	55.096	29.71	31.585	55.096	50.014	55.096	61.208	55.096	0	-0.4608	-0.4267	0	-0.0924	0	0.1109	0	0 Red blood cells	No	20-50	Yes
CRS2016100	37	male	REST	37.44	43.87	49.95	14.27	5	5	70	10	2	1	Low intensity	High school graduate	13.5	75.82	180	23.4	216.13	1	1.1	1.07	0.9	1.1	1.5	1	1	AKI 1	72.145	64.293	66.973	100.144	64.293	44.189	72.145	72.145	0	-0.1089	-0.0718	0.3879	-0.1089	-0.3875	0	0	0 Red blood cells	No	0 Red blood cells	No
CRS2016104	34	male	REST	36.02	46.4	63.38	18.11	6	5	75	8	2	1	Low intensity	Undergraduate degree	11.6	74.7	180	22.6	229.63	1	1.5	1.45	1.2	1.1	1	1	1	NO AKI	73.682	45.13	43.816	59.106	65.662	73.682	73.682	73.682	0	-0.3875	-0.4053	-0.1977	-0.1088	0	0	0	0 Red blood cells	No	10-20	Yes
CRS2016003	44	female	RUN	33.74	41.24	45.69	13.05	8	4	40	4	1	1	Low intensity	Undergraduate degree	18.1	57.05	159	22.3	236.97	0.7	1.2	1.17	0.7	0.8	0.8	0.7	0.9	NO AKI	105.713	55.096	57.816	105.713	89.953	89.953	105.713	78.014	0	-0.4788	-0.453	0	-0.1491	-0.1491	0	-0.262	0 Red blood cells	No	0 Red blood cells	No
CRS2016089	42	female	RUN	34.89	44.1	46.71	13.35	10	5	70	7	2	1	Medium intensity	Undergraduate degree	17.5	46.5	151	20	239.28	0.7	0.8	0.81	0.6	0.9	0.8	0.6	0.6	AKI 1	107.209	91.226	94.565	114.221	79.118	91.226	114.221	114.221	0	-0.1491	-0.1179	0.0654	-0.262	-0.1491	0.0654	0.0654	isolated	No	20-50	Yes
CRS2016090	42	female	RUN	38.55	44.41	48.97	13.99	5	6	50	8	1	1	Low intensity	Undergraduate degree	14.3	56	161	21.3	205.17	0.8	1	0.98	0.8	0.8	0.7	0.7	0.7	AKI 1	91.226	69.655	71.112	91.226	91.226	107.209	107.209	107.209	0	-0.2364	-0.2205	0	0	0.1752	0.1752	0.1752	0 Red blood cells	No	20-50	Yes
CRS2016098	37	female	RUN	35.25	43.26	50.77	14.51	10	5	80	5	9	2	Low intensity	Undergraduate degree	25.4	58.7	157	23.2	232.85	0.8	1.4	1.41	1.2	1.1	0.9	1.1	0.8	NO AKI	94.487	48.033	45.53	57.873	64.293	81.946	64.293	94.487	0	-0.4917	-0.5182	-0.3876	-0.3196	-0.1327	-0.3196	0	0 Red blood cells	No	0 Red blood cells	No
CRS2016001	37	male	RUN	38.72	41.94	50.34	14.38	6	4	45	4	2	2	Medium intensity	Undergraduate degree	14.3	70.4	179	21.9	196.8	1.2	1.6	1.6	1.1	1.3	1.1	1	1	NO AKI	57.873	40.872	40.978	64.293	52.535	64.293	72.145	72.145	0	-0.2938	-0.2919	0.1109	-0.0921	0.1109	0.2468	0.2468	0 Red blood cells	No	50-100	Yes
CRS2016009	40	male	RUN	40.43	51.49	59.74	17.07	10	5	60	8	1	1	Low intensity	Undergraduate degree	16.8	69.65	168	24.4	236.25	1	1.1	1.08	0.8	0.9	0.8	0.8	0.9	AKI 1	70.641	62.952	64.331	102.92	98.056	102.92	102.92	98.056	0	-0.1089	-0.0893	0.457	0.3882	0.457	0.457	0.3882	0 Red blood cells	No	isolated	No
CRS2016012	32	male	RUN	38.92	46.95	58.6	16.74	6	6	60	12	2	1	Low intensity	Undergraduate degree	13.3	71.35	180	21.4	178.43	1.1	1.3	1.32	0.9	1.1	0.9	0.9	0.9	AKI 1	66.591	54.413	53.186	103.724	66.591	103.724	103.724	103.724	0	-0.1829	-0.2012	0.5576	0	0.5576	0.5576	0.5576	0 Red blood cells	No	isolated	No
CRS2016015	36	male	RUN	42.08	50.17	61.96	17.7	9	6	90	7	11	2	Low intensity	High school graduate	12.4	74.15	184	21.3	202.07	0.9	1.9	1.88	0.8	0.9	1.1	0.8	0.9	AKI 2	100.85	33.438	33.869	105.852	100.85	64.746	105.852	100.85	0	-0.6684	-0.6642	0.0496	0	-0.358	0.0496	0	0 Red blood cells	No	20-50	Yes
CRS2016022	40	male	RUN	33.54	46.4	54.77	15.65	8	5	40	5	1	1	Low intensity	Undergraduate degree	13.8	66.15	170	22.5	230.35	1	1.4	1.36	1.1	1.1	1	1.2	0.9	NO AKI	70.641	47.031	48.615	62.952	62.952	70.641	56.666	98.056	0	-0.3342	-0.3117	-0.1089	-0.1089	0	-0.1978	0.3882	0 Red blood cells	No	isolated	No
CRS2016023	35	male	RUN	40.69	48.78	63.94	18.27	10	6	85	14	3	1	Low intensity	High school graduate	7.1	72.05	177	22.8	188.07	1.1	1.4	1.42	0.8	1	0.9	0.9	0.8	NO AKI	65.203	48.713	47.721	106.599	73.166	101.561	101.561	106.599	0	-0.2529	-0.2681	0.635	0.1222	0.5577	0.5577	0.635	0 Red blood cells	No	isolated	No
CRS2016030	37	male	RUN	32.3	47.88	55.22	15.78	10	3	45	4	8	1	Low intensity	Undergraduate degree	16.5	71.2	176	23	219.88	1.1	1.5	1.49	1	1	0.9	0.9	1	NO AKI	64.293	44.189	44.716	72.145	72.145	100.144	100.144	72.145	0	-0.3126	-0.3044	0.1223	0.1223	0.5576	0.5576	0.1223	0 Red blood cells	No	0 Red blood cells	No
CRS2016032	40	male	RUN	43.91	54.2	60.47	17.28	10	5	75	12	5	0	Low intensity	Undergraduate degree	12	71.8	178	22.6	184.12	1	1.3	1.29	1	1.1	0.8	0.9	0.9	AKI 1	70.641	51.44	52.159	70.641	62.952	102.92	98.056	98.056	0	-0.2718	-0.2616	0	-0.1089	0.457	0.3882	0.3882	0 Red blood cells	No	0 Red blood cells	No
CRS2016037	37	male	RUN	43.36	46.41	62.25	17.79	5	4	50	7	1	1	Medium intensity	Undergraduate degree	14.8	70.35	174	23.4	221.8	1	1.1	1.1	1	1.1	0.9	0.8	0.9	AKI 1	72.145	64.293	64.324	72.145	64.293	100.144	105.111	100.144	0	-0.1089	-0.1085	0	-0.1089	0.3879	0.4568	0.3879	0 Red blood cells	No	0 Red blood cells	No
CRS2016041	39	male	RUN	40.84	46.93	56.35	16.1	8	5	75	6	4	1	Medium intensity	Undergraduate degree	8.2	72	179	22.6	200.92	0.9	1.4	1.36	1	1	0.8	0.9	0.7	NO AKI	98.747	47.363	48.966	71.139	71.139	103.645	98.747	109.492	0	-0.5204	-0.5041	-0.2796	-0.2796	0.0496	0	0.1088	0 Red blood cells	No	0 Red blood cells	No
CRS2016049	31	male	RUN	37.45	44.66	48.91	13.97	8	7	70	3	3	4	Medium intensity	School graduate	9.8	82.15	177	24.9	203.42	1	1.4	1.37	0.8	1.1	0.9	0.9	0.8	NO AKI	75.251	50.101	51.226	109.636	67.061	104.455	104.455	109.636	0	-0.3342	-0.3192	0.457	-0.1088	0.3882	0.3882	0.457	0 Red blood cells	No	0 Red blood cells	No
CRS2016050	44	male	RUN	41.24	44.87	59.53	17.01	2	4	60	7	1	1	Medium intensity	Undergraduate degree	18.6	76.75	176	24.5	206.72	1.1	1.5	1.49	1.1	1	1.1	1	1.2	NO AKI	61.208	42.069	42.279	61.208	68.684	61.208	68.684	55.096	0	-0.3127	-0.3093	0	0.122	0	0.122	-0.0998	0 Red blood cells	No	0 Red blood cells	No
CRS2016061	44	male	RUN	38.23	52.13	60.24	17.21	10	4	70	8	3	2	Medium intensity	Undergraduate degree	10.2	60	167	21	202.17	1.2	1.5	1.49	1.2	1.6	1.2	1.2	1.2	AKI 1	55.096	42.069	42.525	55.096	38.911	55.096	55.096	55.096	0	-0.2365	-0.2281	0	-0.2938	0	0	0	0 Red blood cells	No	20-50	Yes
CRS2016066	34	male	RUN	46.46	44.97	56.87	16.25	10	3	60	7	1	0	Low intensity	Undergraduate degree	9.6	69.45	177	22	207.33	1	1.3	1.27	0.9	1	1	1	1	AKI 1	73.682	53.654	55.105	102.277	73.682	73.682	73.682	73.682	0	-0.2719	-0.252	0.3882	0	0	0	0	0 Red blood cells	No	20-50	Yes
CRS2016071	43	male	RUN	38.22	42.7	49.5	14.14	10	3	50	7	7	1	Low intensity	Professional certicate	16.2	69.9	171	23.4	256.42	0.8	0.9	0.91	0.8	0.9	0.8	0.8	0.9	AKI 1	100.773	96.011	77.283	100.773	96.011	100.773	100.773	96.011	0	-0.0472	-0.2331	0	-0.0472	0	0	-0.0472	0 Red blood cells	No	20-50	Yes
CRS2016074	43	male	RUN	32.73	37.4	43.18	12.34	10	5	70	7	1	1	Medium intensity	High school graduate	16.6	67.7	165	24.7	217.33	1	1.6	1.59	1	1.1	1	0.9	1	NO AKI	69.168	39.185	39.432	69.168	61.64	69.168	96.011	69.168	0	-0.4334	-0.43	0	-0.1089	0	0.388	0	0 Red blood cells	No	20-50	Yes
CRS2016102	35	male	RUN	41.5	55.69	58.97	16.85	3	5	60	7	3	2	Medium intensity	Undergraduate degree	12.7	67.8	169	23.2	199.82	0.9	1.2	1.18	0.9	0.9	0.9	0.8	0.9	AKI 1	101.561	58.692	59.936	101.561	101.561	101.561	106.599	101.561	0	-0.4221	-0.4098	0	0	0	0.0496	0	0 Red blood cells	No	20-50	Yes
CRS2016103	40	male	RUN	39.44	47.36	58.68	16.77	9	4	55	5	5	3	High intensity	Undergraduate degree	14.8	72.3	174	23.2	232.7	0.9	1.2	1.19	0.9	1.1	1.1	0.9	0.9	AKI 1	98.056	56.666	57.119	98.056	62.952	62.952	98.056	98.056	0	-0.4221	-0.4175	0	-0.358	-0.358	0	0	0 Red blood cells	No	0 Red blood cells	No
[truncated: 10 more columns]

## Sheet: Min per 8h at each intensity
S = sedentary
L = light
M = moderate
V = vigorous
VV = very vigorous
EV = extremely vigorous
				Marathon							1st Intervention						2nd Intervention					3rd Intervention												Marathon							1st Intervention						2nd Intervention
Subject	Group	Weight	1S(23-7h)	1S(7-15h)	1S(15-23h)	2S(23-7h)	2S(7-15h)	2S(15-23h)	3S(23-7h)	3S(7-15h)	3S(15-23h)	4S(23-7h)	4S(7-15h)	4S(15-23h)	5S(23-7h)	5S(7-15h)	5S(15-23h)	6S(23-7h)	6S(7-15h)	6S(15-23h)	7S(23-7h)	7S(7-15h)	7S(15-23h)	8S(23-7h)	8S(7-15h)	8S(15-23h)	9S(23-7h)	9S(7-15h)	9S(15-23h)	10S(23-7h)	10S(7-15h)	10S(15-23h)	1L(23-7h)	1L(7-15h)	1L(15-23h)	2L(23-7h)	2L(7-15h)	2L(15-23h)	3L(23-7h)	3L(7-15h)	3L(15-23h)	4L(23-7h)	4L(7-15h)	4L(15-23h)	5L(23-7h)	5L(7-15h)	5L(15-23h)	6L(23-7h)	6L(7-15h)
CRS2016001	RUN	70.4	468	86	443	431	319	310	476	317	402	465	352	393	475	320	321	478	342	373	476	310	305	476	412	443	0	0	0	0	0	0	12	142	35	34	154	151	4	112	71	10	117	84	5	152	82	2	123
CRS2016003	RUN	57.05	440	106	354	478	210	284	475	269	269	478	246	331	466	233	218	479	195	311	400	322	354	474	334	316	0	0	0	0	0	0	36	112	114	1	228	157	4	170	148	2	168	141	13	192	162	1	206
CRS2016009	RUN	69.65	447	117	407	478	347	381	480	396	321	478	377	386	477	347	354	480	398	403	478	292	372	461	363	428	0	0	0	0	0	0	28	109	69	2	103	87	0	72	94	2	89	77	3	77	66	0	62
CRS2016012	RUN	71.35	463	215	445	478	417	421	477	447	366	479	404	397	477	439	341	478	434	426	477	374	413	476	372	423	0	0	0	0	0	0	17	64	35	2	58	39	3	29	50	1	57	41	3	35	66	2	41
CRS2016015	RUN	74.15	463	110	419	465	419	366	460	386	305	464	442	384	465	419	326	452	427	396	462	294	394	448	390	444	0	0	0	0	0	0	15	129	55	14	45	104	20	91	115	14	38	81	14	56	92	24	48
CRS2016022	RUN	66.15	452	110	362	479	404	415	460	412	307	473	434	354	438	424	306	465	398	425	470	288	357	475	286	398	0	0	0	0	0	0	27	102	108	1	72	62	19	64	101	7	40	107	40	48	103	14	74
CRS2016023	RUN	72.05	455	112	444	479	439	440	479	434	322	464	424	375	478	448	356	478	433	418	478	361	399	479	441	439	0	0	0	0	0	0	16	122	28	1	33	30	1	43	101	16	55	97	2	30	59	2	45
CRS2016030	RUN	71.2	450	163	473	470	438	399	475	422	367	479	435	448	479	431	369	457	445	319	470	312	384	479	454	427	0	0	0	0	0	0	28	76	7	10	38	61	5	52	59	1	38	29	1	41	54	20	34
CRS2016032	RUN	71.8	466	171	445	480	437	392	480	447	343	467	433	407	480	427	363	480	417	382	479	336	318	475	332	374	0	0	0	0	0	0	13	103	34	0	42	83	0	28	92	13	43	69	0	47	52	0	54
CRS2016037	RUN	70.35	440	89	371	458	293	386	478	377	276	478	307	419	477	354	266	461	254	360	475	345	422	469	324	416	0	0	0	0	0	0	37	124	102	21	126	83	2	95	149	2	153	55	3	108	156	18	171
CRS2016041	RUN	72	433	144	436	430	231	344	441	257	279	446	230	314	420	175	257	452	259	287	479	336	391	479	396	424	0	0	0	0	0	0	35	87	40	48	230	105	39	218	128	34	242	156	55	287	155	26	215
CRS2016049	RUN	82.15	443	148	455	477	335	422	438	354	361	480	338	392	471	336	324	480	287	310	477	311	457	476	217	354	0	0	0	0	0	0	32	90	25	3	107	48	39	120	64	0	137	69	9	129	88	0	145
CRS2016050	RUN	76.75	405	161	339	474	333	335	474	400	246	450	368	329	475	360	249	476	368	376	470	281	390	438	321	356	0	0	0	0	0	0	70	104	135	6	134	121	6	72	181	30	100	141	5	110	175	4	93
CRS2016061	RUN	60	447	165	354	480	411	390	444	414	293	448	420	364	448	441	343	476	389	424	430	432	382	460	405	437	0	0	0	0	0	0	25	74	114	0	64	75	34	65	128	29	51	99	31	36	75	4	73
CRS2016066	RUN	69.45	434	135	423	464	375	322	477	379	278	480	349	368	480	374	278	480	366	385	480	295	388	475	412	442	0	0	0	0	0	0	32	87	55	15	83	105	3	76	112	0	96	72	0	78	108	0	79
CRS2016071	RUN	69.9	426	100	344	470	394	402	466	337	269	472	338	355	452	304	239	463	278	280	468	271	344	435	316	342	0	0	0	0	0	0	52	95	133	10	84	70	14	132	162	8	114	115	27	166	192	17	189
CRS2016074	RUN	82.2	479	229	472	479	410	417	432	444	414	472	440	436	468	445	384	451	425	425	455	415	444	449	448	422	0	0	0	0	0	0	1	28	8	1	68	62	46	33	31	8	40	43	12	35	55	29	51
CRS2016089	RUN	46.5	442	98	382	480	328	347	477	314	305	478	347	312	479	300	288	479	294	394	478	318	423	478	306	426	0	0	0	0	0	0	31	104	88	0	137	126	3	146	117	2	119	156	1	154	126	1	164
CRS2016090	RUN	56	461	146	417	472	389	346	476	384	331	474	367	368	468	371	318	478	381	380	451	308	386	476	344	388	0	0	0	0	0	0	19	96	63	7	80	115	4	83	89	6	101	94	12	87	109	2	87
CRS2016098	RUN	58.7	458	107	381	480	333	328	478	355	292	476	343	340	480	341	263	477	336	338	471	295	320	474	398	429	0	0	0	0	0	0	17	112	94	0	115	134	2	87	123	4	93	96	0	123	170	3	120
CRS2016102	RUN	67.8	423	112	441	469	288	228	478	331	203	477	308	264	474	269	244	478	350	281	471	352	427	469	392	451	0	0	0	0	0	0	55	134	39	11	188	225	2	148	217	3	172	207	6	209	189	2	130
CRS2016103	RUN	72.3	424	97	397	479	274	396	462	303	331	478	387	409	475	275	352	479	297	413	480	299	419	480	401	412	0	0	0	0	0	0	46	113	75	1	171	78	16	161	97	2	88	65	5	177	74	1	171
CRS2016002	ELLIPTICAL	60.75	450	136	437	473	405	368	479	403	354	479	359	371	479	393	353	480	387	288	435	339	378	475	368	363	0	0	0	0	0	0	27	112	39	7	67	87	1	69	68	1	80	91	1	77	96	0	81
CRS2016005	ELLIPTICAL	57.95	441	174	266	474	353	412	477	430	337	474	406	379	473	380	322	466	419	311	473	302	291	476	446	354	0	0	0	0	0	0	35	103	192	5	112	62	3	47	98	6	56	51	6	78	84	12	39
CRS2016007	ELLIPTICAL	64.45	478	165	459	476	416	369	472	430	327	468	427	413	478	413	314	468	400	413	477	305	351	479	424	462	0	0	0	0	0	0	2	86	21	4	57	96	8	42	91	12	49	51	2	55	76	12	63
CRS2016011	ELLIPTICAL	76.6	429	127	400	480	342	410	478	341	329	480	318	384	478	272	303	479	347	358	457	204	330	476	234	394	0	0	0	0	0	0	40	104	77	0	117	63	2	111	112	0	134	75	2	172	138	1	106
CRS2016013	ELLIPTICAL	69.7	429	116	432	465	440	444	480	437	367	462	431	433	475	401	344	445	438	412	470	325	457	468	394	444	0	0	0	0	0	0	46	119	46	14	25	33	0	30	80	16	35	45	5	65	84	17	31
CRS2016025	ELLIPTICAL	82.1	464	220	474	477	447	433	480	439	393	480	434	445	480	443	369	480	420	392	443	369	471	480	476	426	0	0	0	0	0	0	16	49	6	3	33	46	0	36	86	0	40	34	0	25	104	0	46
CRS2016035	ELLIPTICAL	72.3	450	92	391	444	398	389	453	406	328	447	423	410	445	388	324	477	375	368	475	304	436	472	366	433	0	0	0	0	0	0	26	122	89	30	81	84	22	72	107	29	47	63	30	76	115	3	79
CRS2016038	ELLIPTICAL	85.15	465	134	460	480	421	450	479	443	406	479	446	437	480	421	361	478	434	411	478	383	408	471	374	447	0	0	0	0	0	0	15	101	18	0	54	28	1	37	71	1	34	35	0	53	109	2	42
CRS2016042	ELLIPTICAL	81.35	456	159	442	474	425	462	479	456	415	480	453	440	465	440	406	478	427	420	464	360	432	462	407	416	0	0	0	0	0	0	23	64	37	6	52	18	1	24	62	0	27	37	13	39	65	2	48
CRS2016043	ELLIPTICAL	69.2	433	144	436	430	231	344	441	257	279	446	230	314	420	175	257	452	259	287	479	336	391	479	396	424	0	0	0	0	0	0	35	87	40	48	230	105	39	218	128	34	242	156	55	287	155	26	215
CRS2016045	ELLIPTICAL	75.6	428	144	348	468	371	344	446	406	339	480	370	423	476	368	364	466	348	364	478	231	373	469	413	318	0	0	0	0	0	0	41	101	121	11	95	82	32	70	120	0	97	54	4	103	111	11	119
CRS2016052	ELLIPTICAL	92.05	447	122	418	478	318	381	479	318	332	475	324	312	478	297	330	475	327	414	472	305	348	479	356	426	0	0	0	0	0	0	27	82	62	2	145	93	1	125	114	5	136	144	2	149	135	5	118
CRS2016054	ELLIPTICAL	81.95	480	153	369	480	392	435	480	419	350	476	391	404	477	385	307	477	428	405	477	349	437	464	438	398	0	0	0	0	0	0	0	81	103	0	78	34	0	61	118	4	78	52	3	68	101	3	43
CRS2016069	ELLIPTICAL	78.25	445	152	405	478	368	361	473	403	339	469	402	382	459	420	306	464	368	287	460	304	387	475	334	429	0	0	0	0	0	0	33	96	73	2	95	106	6	66	91	11	75	87	17	57	101	16	91
CRS2016072	ELLIPTICAL	75.85	459	183	459	479	449	445	480	434	390	480	442	428	480	451	399	480	428	442	480	391	462	477	468	459	0	0	0	0	0	0	21	84	20	1	30	32	0	39	82	0	38	42	0	22	65	0	46
CRS2016078	ELLIPTICAL	82.6	433	136	469	480	413	423	478	386	354	479	389	390	480	395	308	472	388	329	478	323	427	479	421	469	0	0	0	0	0	0	40	100	11	0	58	55	2	85	108	1	87	82	0	69	159	7	82
CRS2016087	ELLIPTICAL	75.25	438	143	411	479	378	443	478	374	351	480	389	411	479	329	374	479	307	442	479	350	418	466	402	424	0	0	0	0	0	0	35	80	61	1	79	28	2	81	71	0	72	53	1	134	50	1	123
CRS2016093	ELLIPTICAL	56.55	443	117	401	463	395	401	467	438	354	480	433	431	466	375	311	477	410	402	476	276	374	432	376	425	0	0	0	0	0	0	18	69	75	17	74	73	12	34	67	0	40	46	12	74	99	3	51
CRS2016094	ELLIPTICAL	52.45	457	137	373	472	406	379	464	366	341	468	401	390	480	382	358	465	384	334	469	300	440	479	338	455	0	0	0	0	0	0	23	101	99	8	66	91	15	105	117	11	73	81	0	95	103	12	92
CRS2016097	ELLIPTICAL	62.2	462	170	437	478	390	422	478	401	368	477	382	409	473	394	368	479	391	424	477	315	382	444	447	449	0	0	0	0	0	0	15	50	40	2	75	29	2	62	48	3	64	42	7	73	50	1	68
CRS2016101	ELLIPTICAL	63.1	462	169	444	478	443	376	473	382	340	476	378	335	478	302	353	480	364	323	477	353	341	475	413	405	0	0	0	0	0	0	16	63	34	2	37	100	7	96	134	3	90	112	2	155	124	0	104
CRS2016105	ELLIPTICAL	87.2	453	133	445	479	436	417	480	392	369	480	398	454	479	412	380	480	403	437	457	316	427	478	442	434	0	0	0	0	0	0	26	109	35	1	43	61	0	76	96	0	58	26	1	50	90	0	73
CRS2016006	REST	71.8	453	107	369	477	369	332	474	349	337	470	395	332	476	350	330	471	316	324	472	365	359	468	374	392	0	0	0	0	0	0	22	112	104	3	89	124	6	110	121	10	66	132	4	99	129	9	126
CRS2016010	REST	79.15	462	119	425	473	397	370	472	369	322	472	416	425	476	420	411	477	414	420	469	408	381	465	474	403	0	0	0	0	0	0	1	82	53	7	79	104	8	108	131	8	57	54	4	57	63	3	54
CRS2016018	REST	67.45	474	93	427	478	339	413	479	363	405	478	349	403	479	325	420	479	352	400	478	411	418	471	417	387	0	0	0	0	0	0	6	99	51	2	119	67	1	99	71	2	106	76	1	121	59	1	113
CRS2016020	REST	69.35	448	156	448	476	343	428	480	261	382	445	130	398	433	379	354	443	313	341	441	354	370	460	313	420	0	0	0	0	0	0	32	105	32	4	130	52	0	204	92	22	348	72	36	98	113	21	160
CRS2016021	REST	69.85	444	170	446	479	400	414	472	427	413	477	447	431	467	428	392	454	425	396	479	388	390	465	390	462	0	0	0	0	0	0	36	66	33	1	69	54	8	46	58	3	32	49	12	52	74	26	50
CRS2016024	REST	72.95	422	177	413	473	427	432	470	409	387	470	396	436	474	429	380	472	405	381	317	359	440	468	431	447	0	0	0	0	0	0	54	72	58	7	51	46	10	69	80	9	81	41	5	48	78	8	70
CRS2016026	REST	65.6	467	158	464	479	389	431	467	403	395	432	401	420	476	406	405	479	408	409	457	391	404	467	436	440	0	0	0	0	0	0	13	103	16	1	87	46	13	70	66	48	76	59	4	70	69	1	62
CRS2016027	REST	71.2	447	136	458	476	358	403	480	394	392	479	415	411	478	397	355	479	402	323	478	351	340	390	476	414	0	0	0	0	0	0	24	125	22	4	95	71	0	82	68	1	51	57	2	79	94	1	58
CRS2016029	REST	73.3	426	136	302	480	387	278	470	392	293	471	351	328	459	386	274	477	378	286	477	387	398	397	393	436	0	0	0	0	0	0	46	92	142	0	73	179	9	50	110	9	93	109	16	73	143	3	80
CRS2016031	REST	69.35	444	162	456	480	446	417	480	436	433	473	476	442	455	409	422	480	414	396	474	330	419	478	452	462	0	0	0	0	0	0	26	57	24	0	29	50	0	43	47	7	4	21	17	59	54	0	57
CRS2016039	REST	82.9	457	158	451	480	383	412	477	415	423	476	422	384	479	302	395	479	330	442	463	372	458	480	453	461	0	0	0	0	0	0	23	89	28	0	93	64	3	63	55	4	48	92	1	152	71	1	138
CRS2016048	REST	84.25	438	106	408	479	403	384	477	367	377	480	332	319	479	377	310	478	287	369	478	293	366	454	391	354	0	0	0	0	0	0	30	94	67	1	68	89	3	110	82	0	135	134	1	95	120	2	109
CRS2016051	REST	78	475	148	437	480	421	422	476	443	416	478	453	433	479	440	420	479	442	385	459	322	395	470	433	429	0	0	0	0	0	0	5	73	43	0	58	58	4	35	52	2	26	46	1	37	50	1	37
CRS2016053	REST	74.85	446	88	392	464	325	385	467	337	297	463	322	323	464	344	289	467	362	348	474	350	410	459	407	384	0	0	0	0	0	0	22	107	76	14	119	87	12	124	150	14	116	113	15	90	132	13	81
CRS2016055	REST	63.2	452	157	436	477	435	432	475	447	414	472	448	445	475	442	443	466	439	423	460	408	441	476	422	452	0	0	0	0	0	0	28	122	44	3	44	48	5	33	65	8	32	34	5	36	35	14	37
CRS2016057	REST	67.1	446	155	474	478	418	248	203	473	347	272	463	344	201	476	386	478	435	328	149	436	361	479	339	417	0	0	0	0	0	0	27	52	6	2	55	194	235	7	119	180	17	108	263	4	52	2	41
CRS2016059	REST	81.8	444	134	436	478	419	443	478	456	372	477	432	460	477	364	414	476	417	428	479	348	433	477	449	414	0	0	0	0	0	0	26	100	44	2	49	37	2	24	70	3	41	19	3	76	50	4	46
CRS2016062	REST	69.5	430	137	406	470	412	404	478	418	378	477	424	378	478	431	355	473	400	413	459	352	392	461	444	448	0	0	0	0	0	0	38	80	62	8	62	61	2	48	61	3	51	89	2	46	66	4	65
CRS2016063	REST	85.8	470	143	447	480	378	404	479	393	391	478	401	403	467	399	393	477	355	395	462	402	414	454	419	438	0	0	0	0	0	0	10	131	33	0	97	75	1	82	65	2	77	70	12	76	86	2	116
CRS2016064	REST	70.2	463	160	442	477	393	416	474	340	373	471	349	400	468	325	365	477	358	391	480	345	433	478	396	453	0	0	0	0	0	0	17	68	35	3	85	59	6	137	99	9	131	78	12	155	111	3	121
CRS2016068	REST	73.35	461	201	438	479	429	437	479	445	441	478	451	452	480	444	460	479	453	386	464	398	451	475	415	460	0	0	0	0	0	0	17	81	42	1	49	43	1	33	36	2	28	26	0	33	19	1	27
CRS2016073	REST	78.15	443	152	446	479	387	394	478	390	411	479	352	431	477	361	433	479	379	431	476	346	361	429	423	441	0	0	0	0	0	0	35	83	32	1	79	83	2	84	48	1	110	46	3	95	43	1	89
CRS2016076	REST	86.9	460	166	469	478	379	410	478	399	427	465	368	379	472	358	399	473	307	348	480	367	344	434	445	421	0	0	0	0	0	0	20	92	11	2	98	65	2	80	48	15	106	79	7	119	78	7	163
CRS2016080	REST	60.9	451	106	357	445	419	316	440	430	373	445	411	328	436	427	353	458	432	347	464	317	370	471	274	407	0	0	0	0	0	0	28	104	109	30	59	128	36	44	95	27	66	118	34	49	99	16	43
CRS2016081	REST	74.65	432	107	374	480	389	459	478	403	396	480	352	422	473	361	398	480	372	349	419	378	382	471	381	435	0	0	0	0	0	0	44	102	88	0	79	21	2	72	83	0	93	55	7	93	79	0	93
CRS2016082	REST	54.15	441	136	374	478	369	376	480	368	374	480	340	415	478	359	373	480	300	392	469	369	318	465	423	365	0	0	0	0	0	0	29	90	94	2	107	86	0	99	77	0	123	57	2	98	88	0	133
CRS2016084	REST	55.85	458	166	461	480	397	423	468	426	444	480	413	362	467	397	404	475	370	389	480	392	451	476	453	472	0	0	0	0	0	0	22	76	19	0	83	56	12	36	34	0	66	97	12	65	71	4	102
CRS2016088	REST	56.7	441	178	394	480	381	309	475	384	349	480	386	361	480	376	321	480	379	274	475	367	455	473	374	417	0	0	0	0	0	0	36	75	83	0	82	155	5	84	112	0	90	110	0	85	146	0	80
CRS2016092	REST	54.95	467	90	411	480	397	385	472	397	389	479	403	404	479	364	370	479	388	360	478	331	381	480	351	413	0	0	0	0	0	0	13	94	69	0	65	93	8	76	90	1	63	64	1	88	100	1	74
CRS2016096	REST	60.05	433	108	328	473	370	407	468	341	403	473	361	342	475	350	325	459	339	294	476	374	388	476	313	410	0	0	0	0	0	0	38	107	138	6	99	66	12	120	67	5	107	104	5	113	130	18	108
CRS2016100	REST	77.5	467	157	429	472	376	412	480	388	398	479	400	405	468	382	348	478	403	368	473	406	441	478	389	397	0	0	0	0	0	0	10	76	49	8	95	68	0	81	72	1	70	66	9	83	118	2	57
CRS2016104	REST	74.7	462	132	454	480	431	384	478	402	391	477	441	373	473	442	404	477	430	371	479	373	400	476	389	439	0	0	0	0	0	0	15	107	26	0	46	88	2	76	56	3	37	107	7	37	61	3	49
[truncated: 134 more columns]
